# Supplementary material for: Estimation of Kinetics Using IMUs to Monitor and Aid in Clinical Decision-Making during ACL Rehabilitation: A Systematic Review
Source: Sensors (Basel). 2024 Mar 28;24(7):2163. doi: 10.3390/s24072163 (PMC11014074; doi:10.3390/s24072163)
Supplement: Supplementary file 1 [file sensors-24-02163-s001.zip]

Archive with 2 entries (2 files):
- Supplementary_Accuracy Tables (S3,S4,S5,S6).pdf
- Supplementary_PRISMA Checklist and Quality Assessment ( Table S1, S2).pdf
